# Supplementary material for: Expansion of tumor-infiltrating lymphocytes and their potential for application as adoptive cell transfer therapy in human breast cancer
Source: Oncotarget. 2017 Dec 6;8(69):113345–59. doi: 10.18632/oncotarget.23007 (PMC5768332; doi:10.18632/oncotarget.23007)
Supplement: Supplementary file 2 [file oncotarget-08-113345-s002.xlsx]

## Sheet: Sheet1
Supplementary Table 2: Breast cancer tissue characteristics and TILs yielded after 2 week ex vivo culture
Sample ID	Subtype	Neoadjuvant chemotherapy	Tissue TIL (%)	Tissue TLS degree	Tissue fragment for TIL culture	Cultured TILs (×105/fragment)
n=182
BC16001	HR+/HER2+	No	1	None	46	2.02
BC16002	HR+/HER2-	No	1	None	46	0.2
BC16003	HR+/HER2-	No	1	Little	30	8.3
BC16004	HR+/HER2-	No	1	None	28	7.5
BC16005	HR+/HER2-	Yes	1	None	30	2.3
BC16006	HR-/HER2+	No	5	Moderate	36	1.75
BC16007	TNBC	No	10	Moderate	48	0.1
BC16008	HR-/HER2+	No	70	Abundant	40	26.25
BC16009	HR+/HER2-	No	1	None	26	0.78
BC16010	HR-/HER2+	No	30	Moderate	48	12.5
BC16011	HR+/HER2-	No	2	None	58	0.52
BC16012	HR+/HER2-	Yes	1	None	36	1
BC16013	HR+/HER2-	Yes	1	Little	40	1.58
BC16014	HR+/HER2-	No	5	None	18	2
BC16015	TNBC	No	10	Moderate	44	1.98
BC16016	HR-/HER2+	No	20	Moderate	60	44.5
BC16018	HR+/HER2-	No	5	Little	40	0.9
BC16019	TNBC	Yes	5	Moderate	24	0.1
BC16021	HR+/HER2-	No	5	Little	32	18.75
BC16022	HR+/HER2+	No	20	Moderate	20	58.5
BC16025	HR+/HER2+	Yes	5	Little	48	0.34
BC16027	HR-/HER2+	No	30	Abundant	34	24.71
BC16028	HR+/HER2-	No	1	None	30	15
BC16029	HR+/HER2+	Yes	1	Moderate	32	14.06
BC16030	HR+/HER2-	Yes	2	Little	144	1.17
BC16031	TNBC	No	80	Moderate	48	56.25
BC16032	HR+/HER2+	No	20	Moderate	48	5
BC16033	TNBC	No	10	Moderate	48	22.63
BC16034	HR-/HER2+	Yes	30	Moderate	48	16.5
BC16035	HR-/HER2+	Yes	30	Abundant	102	11.76
BC16036	TNBC	No	5	Moderate	32	3.28
BC16037	HR+/HER2-	No	5	None	50	0.6
BC16038	HR+/HER2-	No	5	Moderate	74	2.19
BC16039	HR+/HER2-	No	5	Abundant	48	4.44
BC16040	HR+/HER2+	No	20	Moderate	22	16.91
BC16041	HR+/HER2-	No	5	Little	20	2.1
BC16042	TNBC	No	5	Abundant	48	23.06
BC16043	TNBC	No	90	Abundant	90	66.67
BC16044	HR+/HER2-	No	60	Abundant	48	15
BC16045	HR+/HER2-	No	80	Abundant	48	68.75
BC16046	HR+/HER2-	No	20	Little	54	3.22
BC16047	TNBC	No	5	Moderate	56	1.66
BC16048	TNBC	No	10	Little	48	9.38
BC16049	HR+/HER2-	No	10	Little	48	2.44
BC16050	HR+/HER2-	No	1	None	48	21.25
BC16051	HR+/HER2-	No	2	None	36	10
BC16052	HR+/HER2-	No	1	None	48	2.5
BC16053	HR-/HER2+	No	30	Abundant	24	1.63
BC16054	HR+/HER2+	No	5	Little	36	0.82
BC16055	HR+/HER2-	No	5	Abundant	18	2
BC16056	HR+/HER2+	No	20	Abundant	18	5.67
BC16057	TNBC	No	5	Abundant	44	3.55
BC16058	HR+/HER2+	No	10	Little	30	2.6
BC16059	HR+/HER2+	No	5	Little	36	4.33
BC16061	HR+/HER2+	No	5	Little	72	0.79
BC16062	HR+/HER2-	No	20	Moderate	48	10.56
BC16063	HR+/HER2+	No	50	Abundant	48	32.5
BC16064	TNBC	No	80	Abundant	48	9.38
BC16065	HR+/HER2-	No	10	Moderate	48	11.69
BC16066	HR+/HER2-	No	10	Abundant	8	20.25
BC16067	HR+/HER2-	Yes	5	Moderate	8	0.38
BC16068	HR+/HER2+	No	70	Abundant	24	16.25
BC16069	HR+/HER2+	Yes	1	None	60	0.02
BC16070	HR-/HER2+	Yes	10	Moderate	48	0.51
BC16071	HR+/HER2-	Yes	5	Little	48	2.24
BC16072	HR+/HER2-	No	5	None	48	9.38
BC16074	HR+/HER2+	Yes	40	Abundant	48	10.63
BC16075	HR+/HER2-	Yes	1	None	72	0.2
BC16076	HR+/HER2-	No	5	Little	46	0.31
BC16077	TNBC	No	5	Moderate	44	0.02
BC16078	HR+/HER2+	Yes	1	None	40	0.05
BC16079	HR+/HER2-	No	30	Moderate	28	1.39
BC16080	TNBC	No	70	Abundant	8	0.23
BC16081	TNBC	No	20	None	30	18
BC16082	TNBC	No	80	Moderate	24	7
BC16083	HR+/HER2-	No	50	Moderate	24	6.25
BC16084	HR+/HER2-	No	1	None	36	0.72
BC16085	HR+/HER2-	No	30	Abundant	72	4.17
BC16086	HR-/HER2+	No	5	Moderate	60	2.4
BC16087	HR+/HER2+	No	90	Abundant	24	37.5
BC16088	HR+/HER2-	No	5	None	80	0.06
BC16089	TNBC	No	5	Moderate	24	2.03
BC16090	HR+/HER2-	No	1	Little	48	0.29
BC16091	HR+/HER2-	No	10	Abundant	10	16.95
BC16092	TNBC	Yes	5	None	72	18.75
BC16093	HR+/HER2-	No	1	None	72	0.71
BC16094	HR+/HER2-	No	1	None	30	1
BC16095	HR+/HER2-	No	10	Little	56	3.75
BC16096	HR+/HER2-	No	20	Moderate	36	37.5
BC16097	TNBC	Yes	10	Moderate	56	16.07
BC16098	HR+/HER2-	No	5	Little	48	0.45
BC16099	HR+/HER2-	No	5	Moderate	48	0.63
BC16100	TNBC	No	5	None	48	0.2
BC16101	HR+/HER2+	No	1	None	16	1.01
BC16102	HR+/HER2+	No	50	Abundant	56	2.84
BC16103	TNBC	No	5	None	24	0.03
BC16104	HR+/HER2+	No	40	Moderate	48	12.38
BC16105	HR+/HER2-	No	50	Abundant	48	8.13
BC16106	HR+/HER2-	No	80	Abundant	76	14.21
BC16107	TNBC	No	20	Moderate	48	16.88
BC16108	HR+/HER2-	No	30	Moderate	14	9
BC16109	HR+/HER2-	No	1	None	24	0.16
BC16110*	TNBC	Yes	-	-	72	28.33
BC16111	TNBC	No	1	Little	24	1.5
BC16112	HR+/HER2-	No	50	Little	80	0.86
BC16113	HR+/HER2+	Yes	30	Moderate	48	0.05
BC16114	TNBC	No	20	None	56	2.52
BC16115	HR+/HER2-	No	20	Little	48	4.06
BC16116	TNBC	No	1	Moderate	144	0.75
BC16117	HR+/HER2-	Yes	40	3	64	6.56
BC16118	TNBC	No	20	3	100	5.1
BC16119	HR+/HER2+	No	10	None	20	0.51
BC16120	TNBC	No	5	Moderate	60	1.7
BC16121	HR+/HER2-	No	30	Abundant	68	14.07
BC16122	HR+/HER2-	No	5	Little	126	1.55
BC16123	TNBC	No	30	Little	64	46.88
BC16124	TNBC	Yes	70	None	126	17.74
BC16125	TNBC	No	60	None	80	6
BC16126	TNBC	No	80	Abundant	84	28.57
BC16127	TNBC	Yes	20	Moderate	80	2.18
BC16128	HR+/HER2+	No	70	Abundant	48	45.63
BC16129	HR+/HER2-	No	80	Abundant	48	19.38
BC16130	HR+/HER2-	No	5	None	50	0.25
BC16131	HR-/HER2+	No	80	Abundant	40	1.5
BC16132	TNBC	Yes	10	Little	48	0.04
BC16133	TNBC	No	10	Moderate	40	0.05
BC16134	TNBC	No	5	Moderate	48	0.01
BC16136	HR+/HER2-	Yes	30	Abundant	72	6.67
BC16137	HR+/HER2-	No	5	Abundant	88	0.34
BC16138	HR+/HER2-	No	50	Moderate	44	48.41
BC16139	HR+/HER2-	Yes	1	None	48	0.08
BC16140	HR+/HER2-	No	20	Moderate	26	0.78
BC16141	TNBC	No	80	Abundant	96	5.31
BC16142	HR+/HER2-	No	1	None	48	0.33
BC16143	TNBC	No	20	Abundant	82	3.11
BC16144	TNBC	No	90	Abundant	40	15.38
BC16145	HER2+	No	30	Abundant	72	8.33
BC16146	HR+/HER2-	No	5	None	60	2
BC16147	TNBC	Yes	10	Moderate	72	2
BC16148	HR+/HER2-	No	10	Little	120	25
BC16149	TNBC	No	70	Abundant	144	27.08
BC16150	TNBC	No	40	Abundant	72	6.67
BC16151	TNBC	Yes	30	Moderate	96	3.13
BC16152	HR+/HER2-	No	30	Little	120	8.25
BC16154	TNBC	Yes	10	Moderate	96	3.59
BC16155	HR+/HER2-	Yes	5	Moderate	48	0.54
BC16158	TNBC	Yes	10	Moderate	144	0.69
BC16161*	TNBC	No	70	Abundant	48	1.38
BC16163	TNBC	Yes	10	Moderate	96	2.09
BC16164	TNBC	Yes	30	Moderate	96	5.63
BC16166	TNBC	Yes	5	Moderate	96	1.5
BC16167	HR+/HER2-	Yes	30	Little	96	15.31
BC16168	HR+/HER2-	No	1	None	56	0.28
BC16174	HER2+	Yes	20	Moderate	16	0.05
BC16175	HR+/HER2-	No	5	Moderate	56	4.07
BC16176	HR-/HER2+	Yes	30	Moderate	144	8.13
BC16177	TNBC	Yes	10	Little	156	0.02
BC16180	HR+/HER2+	No	50	Abundant	54	1.44
BC16181	HR+/HER2-	No	5	Little	48	0.04
BC16182	HR-/HER2+	Yes	30	Abundant	160	10.31
BC16184	HR+/HER2-	Yes	1	None	16	0.94
BC16186	HR+/HER2-	Yes	30	Little	74	4.46
BC16192	HR+/HER2-	Yes	10	Moderate	192	0.53
BC16194	HR-/HER2+	No	5	Little	96	5.94
BC16195	HR+/HER2-	Yes	1	None	288	0.32
BC16201	HR+/HER2-	No	1	None	96	0.78
BC16204	TNBC	No	50	Little	192	7.03
BC16205	HR+/HER2-	Yes	2	Little	432	1.5
BC16206	TNBC	No	20	None	192	1.47
BC16207	HR+/HER2-	Yes	2	None	24	4.13
BC16208	TNBC	Yes	10	Abundant	288	4.46
BC16209	TNBC	No	50	Abundant	84	0.2
BC16210	TNBC	No	30	Abundant	24	37.5
BC16211	HR+/HER2-	Yes	5	Moderate	40	3.75
BC16212	HR+/HER2-	No	10	Little	96	5.63
BC16214	HR+/HER2-	No	10	Moderate	20	1.65
BC16215	HR-/HER2+	No	10	Abundant	96	2.22
BC16216	HR+/HER2-	No	20	Moderate	96	3.56
BC16218	HR+/HER2-	No	80	Abundant	84	6.07
BC16220	HR+/HER2-	Yes	5	Moderate	100	0.12
BC16222	HR+/HER2-	Yes	5	None	100	0.11
BC16223	TNBC	No	30	Abundant	80	0.75
*tissue obtained from a lymph node with metastatic breast cancer.
TLS, tertiary lymphoid structure; HR, hormone receptor; TNBC, triple-negative breast cancer.
